# Supplementary material for: PEST-CHEMGRIDS, global gridded maps of the top 20 crop-specific pesticide application rates from 2015 to 2025
Source: Sci Data. 2019 Sep 12;6:170. doi: 10.1038/s41597-019-0169-4 (PMC6761121; doi:10.1038/s41597-019-0169-4)
Supplement: Supplementary file 1 — Download metadata file [file 41597_2019_169_MOESM1_ESM.zip]

Archive with 4 entries (4 files):
- a_Maggi131B_CropHarvestAreaYield.txt
- s_Maggi131B_study.txt
- a_Maggi131B_PesticideAppRates.txt
- i_Investigation.txt
