# Supplementary material for: PEST-CHEMGRIDS, global gridded maps of the top 20 crop-specific pesticide application rates from 2015 to 2025
Source: Sci Data. 2019 Sep 12;6:170. doi: 10.1038/s41597-019-0169-4 (PMC6761121; doi:10.1038/s41597-019-0169-4)
Supplement: Supplementary file 1 — Download metadata file [file 41597_2019_169_MOESM1_ESM.zip › a_Maggi131B_CropHarvestAreaYield.txt]

Sample Name	Protocol REF	Assay Name	Raw Data File	Comment[Data Repository]	Comment[Data Record Accession]	Comment[Data Record URI]
Crop harvested area agriculture	Data aggregation, re-analysis and interpolation	Crop harvested area agriculture contribution to PEST-CHEMGRIDS_v1_CROPS.rar	PEST-CHEMGRIDS_v1_CROPS.rar	figshare	doi:10.6084/m9.figshare.7764014	https://doi.org/10.6084/m9.figshare.7764014
Crop harvested area pasture	Data aggregation, re-analysis and interpolation	Crop harvested area pasture contribution to PEST-CHEMGRIDS_v1_CROPS.rar	PEST-CHEMGRIDS_v1_CROPS.rar	figshare	doi:10.6084/m9.figshare.7764014	https://doi.org/10.6084/m9.figshare.7764014
Crop yield	Data aggregation, re-analysis and interpolation	Crop yield contribution to PEST-CHEMGRIDS_v1_CROPS.rar	PEST-CHEMGRIDS_v1_CROPS.rar	figshare	doi:10.6084/m9.figshare.7764014	https://doi.org/10.6084/m9.figshare.7764014
