# Supplementary material for: PEST-CHEMGRIDS, global gridded maps of the top 20 crop-specific pesticide application rates from 2015 to 2025
Source: Sci Data. 2019 Sep 12;6:170. doi: 10.1038/s41597-019-0169-4 (PMC6761121; doi:10.1038/s41597-019-0169-4)
Supplement: Supplementary file 1 — Download metadata file [file 41597_2019_169_MOESM1_ESM.zip › s_Maggi131B_study.txt]

Source Name	Comment[source type]	Comment[source doi or url]	Comment[source reference number in scientific data manuscript]	Characteristics[geographical location]	Term Source REF	Term Accession Number	Characteristics[environment type]	Term Source REF	Term Accession Number	Comment[spatial resolution]	Protocol REF	Sample Name	Factor Value[soil physical properties]	Factor Value[hydroclimatic variables]	Factor Value[agricultural variables]	Factor Value[socio-economic indices]
USGS Pesticide National Synthesis Project	tabulated dataset	https://water.usgs.gov/nawqa/pnsp/usage/maps/index.php	22	United States of America	GAZ	GAZ:00002459	agriculture	ENVO	ENVO:01001442	48 USA states	source data acquisition	Active ingredients mass
MRF Global Crop Distribution	gridded dataset	doi:10.1029/2007GB002947	27	Earth (Planet)	OMIT	OMIT:0018724	agriculture	ENVO	ENVO:01001442	5 arc-min	source data acquisition	Crop harvested area agriculture
MRF Global Crop Distribution	gridded dataset	doi:10.1029/2007GB002947	27	Earth (Planet)	OMIT	OMIT:0018724	agriculture	ENVO	ENVO:01001442	5 arc-min	source data acquisition	Crop yield
NASA/SEDAC pastures and hays surface fraction	gridded dataset	https://doi.org/10.7927/H47H1GGR.	28	Earth (Planet)	OMIT	OMIT:0018724	pasture	ENVO	ENVO:00000266	5 arc-min	source data acquisition	Crop harvested area pasture
Borders of USA states	gridded dataset	https://catalog.data.gov/dataset/2016-cartographic-boundary-file-current-county-and-equivalent-for-united-states-1-5000000	29	United States of America	GAZ	GAZ:00002459				0.0378 degree	source data acquisition	USA map
SoilGrids	gridded dataset	https://soilgrids.org	30	Earth (Planet)	OMIT	OMIT:0018724				7.5 arc-sec	source data acquisition	Soil textural fractions
SoilGrids	gridded dataset	https://soilgrids.org	30	Earth (Planet)	OMIT	OMIT:0018724				7.5 arc-sec	source data acquisition	Soil organic carbon content
SoilGrids	gridded dataset	https://soilgrids.org	30	Earth (Planet)	OMIT	OMIT:0018724				7.5 arc-sec	source data acquisition	Soil porosity
ORNL/DAAC	gridded dataset	http://dx.doi.org/10.3334/ORNLDAAC/1304	31	Earth (Planet)	OMIT	OMIT:0018724				30 arc-sec	source data acquisition	Soil thickness
Global water table depth	gridded dataset	https://glowasis.deltares.nl/thredds/catalog/opendap/opendap/Equilibrium_Water_Table/catalog.html	32	Earth (Planet)	OMIT	OMIT:0018724				15 arc-min	source data acquisition	Equilibrium water table depth
CPC Global Unified Precipitation dataset	gridded dataset	https://www.esrl.noaa.gov/psd/	33	Earth (Planet)	OMIT	OMIT:0018724				15 arc-min	source data acquisition	Daily precipitation
GHCN-Daily	gridded dataset	doi:10.7289/V5D21VHZ	35	Earth (Planet)	OMIT	OMIT:0018724				15 arc-min	source data acquisition	Daily atmospheric temperature
Net Radiation 8 day dataset	gridded dataset	http://neo.sci.gsfc.nasa.gov/view.php?datasetId=CERES_NETFLUX_E	36	Earth (Planet)	OMIT	OMIT:0018724				15 arc-min	source data acquisition	Net solar radiation
Net Primary Productivity 8 day - Terra/MODIS dataset	gridded dataset	http://neo.sci.gsfc.nasa.gov/view.php?datasetId=MOD17A2_E_PSN	37	Earth (Planet)	OMIT	OMIT:0018724				12 arc-min	source data acquisition	Net primary productivity
CSIRO Data Collection	gridded dataset	https://doi.org/10.4225/08/5719A5C48DB85	38	Earth (Planet)	OMIT	OMIT:0018724				0.5 degree	source data acquisition	Evapotranspiration
GeoNetwork FAO-UN - AGLL	gridded dataset	http://www.fao.org/geonetwork/srv/en/metadata.show?id=30589&currTab=simple	39	Earth (Planet)	OMIT	OMIT:0018724				1.25 arc-min	source data acquisition	Thermal climate region
NASA/SEDAC	gridded dataset	https://doi.org/10.7927/H4Q81B0R	40	Earth (Planet)	OMIT	OMIT:0018724	agriculture	ENVO	ENVO:01001442	30 arc-min	source data acquisition	N fertilizer application rate
NASA/SEDAC	gridded dataset	https://doi.org/10.7927/H4FQ9TJR	41	Earth (Planet)	OMIT	OMIT:0018724	agriculture	ENVO	ENVO:01001442	30 arc-min	source data acquisition	P fertilizer application rate
GFSAD	gridded dataset	https://doi.org/10.5067/MEaSUREs/GFSAD/GFSAD1KCM.001	43	Earth (Planet)	OMIT	OMIT:0018724	agriculture	ENVO	ENVO:01001442	5 arc-min	source data acquisition	Crop water security
GPWv4	gridded dataset	https://doi.org/10.7927/H49C6VHW	44	Earth (Planet)	OMIT	OMIT:0018724				2.5 arc-min	source data acquisition	Population density
KTG- GDP and HDI	gridded dataset	https://doi.org/10.5061/dryad.dk1j0	45	Earth (Planet)	OMIT	OMIT:0018724				5 arc-min	source data acquisition	Gross domestic product
KTG- GDP and HDI	gridded dataset	https://doi.org/10.5061/dryad.dk1j0	45	Earth (Planet)	OMIT	OMIT:0018724				5 arc-min	source data acquisition	Human development index
PLANT EU Pesticides database	tabulated dataset	http://ec.europa.eu/food/plant/pesticides/eu-pesticides-database/public/?event=activesubstance.selection&language=EN	26	Europe	GAZ	GAZ:00000464	agriculture	ENVO	ENVO:01001442	country	source data acquisition	Active ingredients bans PLANT EU
Pesticide Network Action International	tabulated dataset	http://pan-international.org/pan-international-consolidated-list-of-banned-pesticides/	46	Earth (Planet)	OMIT	OMIT:0018724	agriculture	ENVO	ENVO:01001442	country	source data acquisition	Active ingredients bans PNAI
World Borders Dataset	gridded dataset	http://thematicmapping.org/downloads/world_borders.php	47	Earth (Planet)	OMIT	OMIT:0018724				0.082 degree	source data acquisition	Country borders
ISAAA GM approval database	tabulated dataset	http://www.isaaa.org/gmapprovaldatabase/	59	Earth (Planet)	OMIT	OMIT:0018724	agriculture	ENVO	ENVO:01001442	country	source data acquisition	GM approval
FAOSTAT	tabulated dataset	http://www.fao.org/faostat/en/#data	1	Earth (Planet)	OMIT	OMIT:0018724	agriculture	ENVO	ENVO:01001442	country	source data acquisition	Total pesticide mass
