# Supplementary material for: PEST-CHEMGRIDS, global gridded maps of the top 20 crop-specific pesticide application rates from 2015 to 2025
Source: Sci Data. 2019 Sep 12;6:170. doi: 10.1038/s41597-019-0169-4 (PMC6761121; doi:10.1038/s41597-019-0169-4)
Supplement: Supplementary file 1 — Download metadata file [file 41597_2019_169_MOESM1_ESM.zip › a_Maggi131B_PesticideAppRates.txt]

Sample Name	Protocol REF	Assay Name	Raw Data File	Comment[Data Repository]	Comment[Data Record Accession]	Comment[Data Record URI]	Protocol REF	Derived Data File	Comment[Data Repository]	Comment[Data Record Accession]	Comment[Data Record URI]
Active ingredients mass	Geospatial inference and conditioning	Active ingredients mass contribution to PEST-CHEMGRIDS_v1_APR.rar	PEST-CHEMGRIDS_v1_APR.rar	figshare	doi:10.6084/m9.figshare.7764014	https://doi.org/10.6084/m9.figshare.7764014	Validation and raw data quality checks	PEST-CHEMGRIDS_v1_QI.rar	figshare	doi:10.6084/m9.figshare.7764014	https://doi.org/10.6084/m9.figshare.7764014
Crop harvested area agriculture	Geospatial inference and conditioning	Crop harvested area agriculture contribution to PEST-CHEMGRIDS_v1_APR.rar	PEST-CHEMGRIDS_v1_APR.rar	figshare	doi:10.6084/m9.figshare.7764014	https://doi.org/10.6084/m9.figshare.7764014	Validation and raw data quality checks	PEST-CHEMGRIDS_v1_QI.rar	figshare	doi:10.6084/m9.figshare.7764014	https://doi.org/10.6084/m9.figshare.7764014
Crop harvested area pasture	Geospatial inference and conditioning	Crop harvested area pasture contribution to PEST-CHEMGRIDS_v1_APR.rar	PEST-CHEMGRIDS_v1_APR.rar	figshare	doi:10.6084/m9.figshare.7764014	https://doi.org/10.6084/m9.figshare.7764014	Validation and raw data quality checks	PEST-CHEMGRIDS_v1_QI.rar	figshare	doi:10.6084/m9.figshare.7764014	https://doi.org/10.6084/m9.figshare.7764014
Crop yield	Geospatial inference and conditioning	Crop yield contribution to PEST-CHEMGRIDS_v1_APR.rar	PEST-CHEMGRIDS_v1_APR.rar	figshare	doi:10.6084/m9.figshare.7764014	https://doi.org/10.6084/m9.figshare.7764014
USA map	Geospatial inference and conditioning	USA map contribution to PEST-CHEMGRIDS_v1_APR.rar	PEST-CHEMGRIDS_v1_APR.rar	figshare	doi:10.6084/m9.figshare.7764014	https://doi.org/10.6084/m9.figshare.7764014
Soil textural fractions	Geospatial inference and conditioning	Soil textural fractions contribution to PEST-CHEMGRIDS_v1_APR.rar	PEST-CHEMGRIDS_v1_APR.rar	figshare	doi:10.6084/m9.figshare.7764014	https://doi.org/10.6084/m9.figshare.7764014
Soil organic carbon content	Geospatial inference and conditioning	Soil organic carbon content contribution to PEST-CHEMGRIDS_v1_APR.rar	PEST-CHEMGRIDS_v1_APR.rar	figshare	doi:10.6084/m9.figshare.7764014	https://doi.org/10.6084/m9.figshare.7764014
Soil porosity	Geospatial inference and conditioning	Soil porosity contribution to PEST-CHEMGRIDS_v1_APR.rar	PEST-CHEMGRIDS_v1_APR.rar	figshare	doi:10.6084/m9.figshare.7764014	https://doi.org/10.6084/m9.figshare.7764014
Soil thickness	Geospatial inference and conditioning	Soil thickness contribution to PEST-CHEMGRIDS_v1_APR.rar	PEST-CHEMGRIDS_v1_APR.rar	figshare	doi:10.6084/m9.figshare.7764014	https://doi.org/10.6084/m9.figshare.7764014
Equilibrium water table depth	Geospatial inference and conditioning	Equilibrium water table depth contribution to PEST-CHEMGRIDS_v1_APR.rar	PEST-CHEMGRIDS_v1_APR.rar	figshare	doi:10.6084/m9.figshare.7764014	https://doi.org/10.6084/m9.figshare.7764014
Daily precipitation	Geospatial inference and conditioning	Daily precipitation contribution to PEST-CHEMGRIDS_v1_APR.rar	PEST-CHEMGRIDS_v1_APR.rar	figshare	doi:10.6084/m9.figshare.7764014	https://doi.org/10.6084/m9.figshare.7764014
Daily atmospheric temperature	Geospatial inference and conditioning	Daily atmospheric temperature contribution to PEST-CHEMGRIDS_v1_APR.rar	PEST-CHEMGRIDS_v1_APR.rar	figshare	doi:10.6084/m9.figshare.7764014	https://doi.org/10.6084/m9.figshare.7764014
Net solar radiation	Geospatial inference and conditioning	Net solar radiation contribution to PEST-CHEMGRIDS_v1_APR.rar	PEST-CHEMGRIDS_v1_APR.rar	figshare	doi:10.6084/m9.figshare.7764014	https://doi.org/10.6084/m9.figshare.7764014
Net primary productivity	Geospatial inference and conditioning	Net primary productivity contribution to PEST-CHEMGRIDS_v1_APR.rar	PEST-CHEMGRIDS_v1_APR.rar	figshare	doi:10.6084/m9.figshare.7764014	https://doi.org/10.6084/m9.figshare.7764014
Evapotranspiration	Geospatial inference and conditioning	Evapotranspiration contribution to PEST-CHEMGRIDS_v1_APR.rar	PEST-CHEMGRIDS_v1_APR.rar	figshare	doi:10.6084/m9.figshare.7764014	https://doi.org/10.6084/m9.figshare.7764014
Thermal climate region	Geospatial inference and conditioning	Thermal climate region contribution to PEST-CHEMGRIDS_v1_APR.rar	PEST-CHEMGRIDS_v1_APR.rar	figshare	doi:10.6084/m9.figshare.7764014	https://doi.org/10.6084/m9.figshare.7764014
N fertilizer application rate	Geospatial inference and conditioning	N fertilizer application rate contribution to PEST-CHEMGRIDS_v1_APR.rar	PEST-CHEMGRIDS_v1_APR.rar	figshare	doi:10.6084/m9.figshare.7764014	https://doi.org/10.6084/m9.figshare.7764014
P fertilizer application rate	Geospatial inference and conditioning	P fertilizer application rate contribution to PEST-CHEMGRIDS_v1_APR.rar	PEST-CHEMGRIDS_v1_APR.rar	figshare	doi:10.6084/m9.figshare.7764014	https://doi.org/10.6084/m9.figshare.7764014
Crop water security	Geospatial inference and conditioning	Crop water security contribution to PEST-CHEMGRIDS_v1_APR.rar	PEST-CHEMGRIDS_v1_APR.rar	figshare	doi:10.6084/m9.figshare.7764014	https://doi.org/10.6084/m9.figshare.7764014
Population density	Geospatial inference and conditioning	Population density contribution to PEST-CHEMGRIDS_v1_APR.rar	PEST-CHEMGRIDS_v1_APR.rar	figshare	doi:10.6084/m9.figshare.7764014	https://doi.org/10.6084/m9.figshare.7764014
Gross domestic product	Geospatial inference and conditioning	Gross domestic product contribution to PEST-CHEMGRIDS_v1_APR.rar	PEST-CHEMGRIDS_v1_APR.rar	figshare	doi:10.6084/m9.figshare.7764014	https://doi.org/10.6084/m9.figshare.7764014
Human development index	Geospatial inference and conditioning	Human development index contribution to PEST-CHEMGRIDS_v1_APR.rar	PEST-CHEMGRIDS_v1_APR.rar	figshare	doi:10.6084/m9.figshare.7764014	https://doi.org/10.6084/m9.figshare.7764014
Active ingredients bans PLANT EU	Geospatial inference and conditioning	Active ingredients bans PLANT EU contribution to PEST-CHEMGRIDS_v1_APR.rar	PEST-CHEMGRIDS_v1_APR.rar	figshare	doi:10.6084/m9.figshare.7764014	https://doi.org/10.6084/m9.figshare.7764014
Active ingredients bans PNAI	Geospatial inference and conditioning	Active ingredients bans PNAI contribution to PEST-CHEMGRIDS_v1_APR.rar	PEST-CHEMGRIDS_v1_APR.rar	figshare	doi:10.6084/m9.figshare.7764014	https://doi.org/10.6084/m9.figshare.7764014
Country borders	Geospatial inference and conditioning	Country borders contribution to PEST-CHEMGRIDS_v1_APR.rar	PEST-CHEMGRIDS_v1_APR.rar	figshare	doi:10.6084/m9.figshare.7764014	https://doi.org/10.6084/m9.figshare.7764014
GM approval	Geospatial inference and conditioning	GM approval contribution to PEST-CHEMGRIDS_v1_APR.rar	PEST-CHEMGRIDS_v1_APR.rar	figshare	doi:10.6084/m9.figshare.7764014	https://doi.org/10.6084/m9.figshare.7764014
Total pesticide mass	Geospatial inference and conditioning	Total pesticide mass contribution to PEST-CHEMGRIDS_v1_APR.rar	PEST-CHEMGRIDS_v1_APR.rar	figshare	doi:10.6084/m9.figshare.7764014	https://doi.org/10.6084/m9.figshare.7764014	Validation and raw data quality checks	PEST-CHEMGRIDS_v1_QI.rar	figshare	doi:10.6084/m9.figshare.7764014	https://doi.org/10.6084/m9.figshare.7764014
