# Supplementary material for: PEST-CHEMGRIDS, global gridded maps of the top 20 crop-specific pesticide application rates from 2015 to 2025
Source: Sci Data. 2019 Sep 12;6:170. doi: 10.1038/s41597-019-0169-4 (PMC6761121; doi:10.1038/s41597-019-0169-4)
Supplement: Supplementary file 1 — Download metadata file [file 41597_2019_169_MOESM1_ESM.zip › i_Investigation.txt]

# Investigation File generated for Scientific Data with Investigation File Authoring Tool version 0.1.0 on 15/08/2019 - This metadata file is CC0
ONTOLOGY SOURCE REFERENCE
Term Source Name	GAZ	OMIT	ERO	ENVO	NCIT	FB-BT	CHEBI	VO	OBI
Term Source File	http://data.bioontology.org/ontologies/GAZ	http://data.bioontology.org/ontologies/OMIT	http://data.bioontology.org/ontologies/ERO	http://data.bioontology.org/ontologies/ENVO	http://data.bioontology.org/ontologies/NCIT	http://data.bioontology.org/ontologies/FB-BT	http://data.bioontology.org/ontologies/CHEBI	http://data.bioontology.org/ontologies/VO	http://data.bioontology.org/ontologies/OBI
Term Source Version	$Revision: 1.512 $	OBO 4.0-12122013-2338	2013-08-02		17.06d	2014-05-26	153	Vision Release; 1.0.788	2014-08-18
Term Source Description	Gazetteer	Ontology for MicroRNA Target	Eagle-I Research Resource Ontology	Environment Ontology	National Cancer Institute Thesaurus	Drosophila Gross Anatomy Ontology	Chemical Entities of Biological Interest Ontology	Vaccine Ontology	Ontology for Biomedical Investigations
INVESTIGATION
Investigation Identifier
Investigation Title
Investigation Description
Investigation Submission Date
Investigation Public Release Date
INVESTIGATION PUBLICATIONS
Investigation PubMed ID
Investigation Publication DOI
Investigation Publication Author List
Investigation Publication Title
Investigation Publication Status
Investigation Publication Status Term Accession Number
Investigation Publication Status Term Source REF
INVESTIGATION CONTACTS
Investigation Person Last Name
Investigation Person Mid Initials
Investigation Person First Name
Investigation Person Address
Investigation Person Phone
Investigation Person Fax
Investigation Person Email
Investigation Person Affiliation
Investigation Person Roles
Investigation Person Roles Term Accession Number
Investigation Person Roles Term Source REF
STUDY
Study Identifier	10.1038/s41597-019-0169-4
Study Title	PEST-CHEMGRIDS, global gridded maps of the top 20 crop-specific pesticide application rates from 2015 to 2025
Study Submission Date	27/02/2019
Study Public Release Date	12/09/2019
Study Description	https://www.nature.com/articles/s41597-019-0169-4
Study File Name	s_Maggi131B_study.txt
Comment[Subject Keywords]	""
Comment[Manuscript Licence]	CC BY-4.0
Comment[Experimental Metadata Licence]	CC0
Comment[Supplementary Information File Name]
Comment[Supplementary Information File Type]
Comment[Supplementary Information File URL]
Comment[Data Repository]	figshare
Comment[Data Record Accession]	doi:10.6084/m9.figshare.7764014
Comment[Data Record URI]	https://doi.org/10.6084/m9.figshare.7764014
STUDY DESIGN DESCRIPTORS
Study Design Type	modeling and simulation objective	data integration objective	statistical analysis and modeling objective
Study Design Type Term Accession Number	ERO:0100102	ERO:0100092	ERO:0100035
Study Design Type Term Source REF	ERO	ERO	ERO
STUDY PUBLICATIONS
Study PubMed ID
Study Publication DOI
Study Publication Author List
Study Publication Title
Study Publication Status
Study Publication Status Term Accession Number
Study Publication Status Term Source REF
STUDY FACTORS
Study Factor Name	soil physical properties	hydroclimatic variables	agricultural variables	socio-economic indices
Study Factor Type	soil	hydroclimate	agricultural feature	Socioeconomic Indicator
Study Factor Type Term Accession Number	ENVO:00001998	ENVO:01001358	ENVO:00000077	NCIT:C53333
Study Factor Type Term Source REF	ENVO	ENVO	ENVO	NCIT
STUDY ASSAYS
Study Assay Measurement Type	crop	pesticide
Study Assay Measurement Type Term Accession Number	FBbt:00003133	CHEBI:25944
Study Assay Measurement Type Term Source REF	FB-BT	CHEBI
Study Assay Technology Type	statistical data analysis	computational modeling technique
Study Assay Technology Type Term Accession Number	OBCS:0000001	ERO:0001251
Study Assay Technology Type Term Source REF	VO	ERO
Study Assay Technology Platform	""	""
Study Assay File Name	a_Maggi131B_CropHarvestAreaYield.txt	a_Maggi131B_PesticideAppRates.txt
STUDY PROTOCOLS
Study Protocol Name	source data acquisition	Data aggregation, re-analysis and interpolation	Geospatial inference and conditioning	Validation and raw data quality checks
Study Protocol Type	information acquisition	statistical data analysis	computational modeling technique	data validation operation
Study Protocol Type Term Accession Number	OBI:0600013	OBCS:0000001	ERO:0001251	ERO:0100297
Study Protocol Type Term Source REF	OBI	VO	ERO	ERO
Study Protocol Description				
Study Protocol URI	""	""	""	""
Study Protocol Version				
Study Protocol Parameters Name	""	""	""	""
Study Protocol Parameters Name Term Accession Number	""	""	""	""
Study Protocol Parameters Name Term Source REF	""	""	""	""
Study Protocol Components Name	""	""	""	""
Study Protocol Components Type	""	""	""	""
Study Protocol Components Type Term Accession Number	""	""	""	""
Study Protocol Components Type Term Source REF	""	""	""	""
STUDY CONTACTS
Study Person Last Name	Maggi	Tang	Cecilia	McBratney
Study Person First Name	Federico	Fiona H. M.	Daniele	Alexander
Study Person Mid Initials
Study Person Email	federico.maggi@sydney.edu.au	fiona.tang@sydney.edu.au	daniele.lacecilia@sydney.edu.au	""
Study Person Phone
Study Person Fax
Study Person Address
Study Person Affiliation	Environmental Engineering, School of Civil Engineering, The University of Sydney, 2006, Sydney, NSW, Australia	Environmental Engineering, School of Civil Engineering, The University of Sydney, 2006, Sydney, NSW, Australia	Environmental Engineering, School of Civil Engineering, The University of Sydney, 2006, Sydney, NSW, Australia	Sydney Institute of Agriculture, The University of Sydney, 2006, Sydney, NSW, Australia
Study Person Roles
Study Person Roles Term Accession Number
Study Person Roles Term Source REF
Comment[Study Person ORCID]	0000-0002-7878-8112	0000-0002-8119-4016	""	""
Comment[Funder]
Comment[FundRef ID]
Comment[Funder Term Source REF]
Comment[Grant Identifier]
